# Supplementary material for: Study on the Pattern of Postpartum Uterine Involution in Dairy Cows
Source: Animals (Basel). 2023 Nov 29;13(23):3693. doi: 10.3390/ani13233693 (PMC10705072; doi:10.3390/ani13233693)
Supplement: Supplementary file 1 [file animals-13-03693-s001.zip]

Archive with 1 entries (1 files):
- animals-2680452-supplementary.pdf
